# Supplementary material for: The Regulatory Network of FOXM1: Orchestrating Cancer Progression and Resistance to Therapy
Source: Int J Mol Sci. 2026 Jun 10;27(12):5265. doi: 10.3390/ijms27125265 (PMC13300724; doi:10.3390/ijms27125265)
Supplement: Supplementary file 1 [file ijms-27-05265-s001.zip]

Archive with 1 entries (1 files):
- FOXM1_targets.xlsx
