# Supplementary material for: The Regulatory Network of FOXM1: Orchestrating Cancer Progression and Resistance to Therapy
Source: Int J Mol Sci. 2026 Jun 10;27(12):5265. doi: 10.3390/ijms27125265 (PMC13300724; doi:10.3390/ijms27125265)
Supplement: Supplementary file 1 [file ijms-27-05265-s001.zip › FOXM1_targets.xlsx]

## Sheet: Sheet 1
FOXM1.targets.based.on.ChIP.seq.data.from.ChEA3
